# Supplementary material for: The Use of Technology-Based Simulation among Medical Students as a Global Innovative Solution for Training
Source: Brain Sci. 2024 Jun 23;14(7):627. doi: 10.3390/brainsci14070627 (PMC11274913; doi:10.3390/brainsci14070627)
Supplement: Supplementary file 1 [file brainsci-14-00627-s001.zip]

Archive with 1 entries (1 files):
- brainsci-3039474-supplementary.xlsx
