# Supplementary material for: The Use of Technology-Based Simulation among Medical Students as a Global Innovative Solution for Training
Source: Brain Sci. 2024 Jun 23;14(7):627. doi: 10.3390/brainsci14070627 (PMC11274913; doi:10.3390/brainsci14070627)
Supplement: Supplementary file 1 [file brainsci-14-00627-s001.zip › brainsci-3039474-supplementary.xlsx]

## Sheet: Sheet 1
Table 1
ID	AGE	NATIONALITY	UNIVERSITY	YEAR	HIGH SCHOOL	CLINICAL /SURGICAL	NOTE	HAND	VISION	MOTIVATION	SURGICAL INTERVENTION	SUTURE COURSE	MUSCIAL INSTRUMENT	DRAWING AND PAINTING	SCULPTURE	DIY / GARDENING	NEEDLEWORK	VIDEOGAMES	KIND VIDEOGAMES	KINETIC SENSORS	POST 1	POST 2	POST 3	POST 4	POST 5	POST 6	POST 7
1	NA	ITALIAN	LA STATALE	NA	SCIENTIFIC	CLINICAL	YES NEURO	R	M	TO UNDERSTAND	NO	YES	3	4	1	3	1	2				3	4	3	4	2	3
2	21	ITALIAN	LA STATALE	4	CLASSICAL	CLINICAL	YES NEURO	R	M	TO UNDERSTAND	NO	NO	4	1	1	1	1	1			2	3	3	3	4	2	4
3	19	ITALIAN	HU	2	CLASSICAL	SURGICAL	NEURO	R	M / A	PASSIONATE	YES	NO	1	3	1	1	1	1			5	5	4	5	5	4	4
4	20	ITALIAN	HU	2	SCIENTIFIC	SURGICAL	DON’T KNOW YET	R	NONE	TO UNDERSTAND	YES	NO	3	1	1	4	1	5	EVERY GENRE	YES	3	3	2	2	5	3	3
5	20	ITALIAN	HU	2	SCIENTIFIC	CLINICAL	YES NEURO.	R	H	PASSIONATE	NO	NO	3	3	3	4	5	4	EVERY GENRE	NO	5	5	2	3	4	5	5
6	20	ITALIAN	HU	2	CLASSICAL	SURGICAL	DON’T KNOW YET	R	NONE	PASSIONATE / UNDERSTAND / GIVE CONTRIBUTION / NEW	YES	YES	5	3	1	2	2	4	EVERY GENRE	NO	4	3	4	4	5	4	4
7	21	ITALIAN	HU	3	SCIENTIFIC	SURGICAL	DON’T KNOW YET	R	M / A	TO UNDERSTAND	YES	NO	4	4	3	2	4	2			4	3	2	2	5	3	4
8	21	ITALIAN	HU	3	SCIENTIFIC	CLINICAL	NO NEURO	R	M	NEW	NO	NO	4	3	2	3	3	1			4	3	2	3	5	4	5
9	20	ITALIAN	HU	2	SCIENTIFIC	CLINICAL	NO NEURO	L	NONE	TO UNDERSTAND / TO GIVE CONTRIBUTION / NEW	NO	NO	1	1	1	4	2	5	FPS	NO	1	4	4	3	5	4	5
10	19	ITALIAN	HU	2	SCIENTIFIC	CLINICAL	NO NEURO	R	A	TO UNDERSTAND / TO GIVE CONTRIBUTION / NEW	NO	YES	1	3	1	3	4	5		NO	4	4	4	5	5	5	5
11	19	ITALIAN	HU	2	CLASSICAL	SURGICAL	DON’T KNOW YET	R	NONE	TO UNDERSTAND	NO	NO	5	4	1	1	1	1	1		4	4	3	3	5	4	5
12	23	ITALIAN	HU	5	SCIENTIFIC	SURGICAL	NEURO	R	M / A / H	PASSIONATE	YES	YES	4	4	3	4	4	4	PS	NO	4	1	2	4	5	4	5
13	20	ITALIAN	HU	3	SCIENTIFIC	SURGICAL	DON’T KNOW YET	L	NONE	PASSIONATE / TO UNDERSTAND	YES	YES	4	1	1	1	2	1			4	3	3	3	5	5	5
14	21	ITALIAN	HU	3	SCIENTIFIC	SURGICAL	NEURO	R	M	PASSIONATE	YES	NO	2	2	1	1	1	1			4	5	1	4	5	3	4
15	19	ITALIAN	HU	2	SCIENTIFIC	SURGICAL	GENERAL	L	NONE	TO UNDERSTAND / BE PART OF MB / NEW	NO	NO	2	1	3	2	4	2			4	3	3	4	5	5	4
16	20	ITALIAN	HU	2	CLASSICAL	SURGICAL	NEURO / CARDIAC	R	M	PASSIONATE / NEW	NO	NO	2	1	1	1	1	2			5	3	3	2	5	4	5
17	20	ITALIAN	HU	2	SCIENTIFIC	SURGICAL	NEURO	R	M	PASSIONATE	YES	NO	5	2	2	2	3	4	FOOTBALL / WAR / SHOOTING	YES	4	3	4	2	5	4	5
18	28	ISRAELI	HU	4	ISRAELI	CLINICAL	NO NEURO	R	A	NEW	YES	YES	5	1	1	3	2	5	RPG	NO	3	2	3	4	5	5	5
19	20	ITALIAN	HU	2	CLASSICAL	SURGICAL	NEURO / CARDIAC	R	H / A	TO UNDERSTAND.	NO	NO	3	3	1	3	3	1			4	3	2	2	5	3	4
20	20	ITALIAN	HU	2	SCIENTIFIC	SURGICAL	MAXILLO / PLASTIC / ORTHO	R	M	NEW	YES	NO	4	3	2	3	2	1			5	2	3	2	5	5	5
21	19	ITALIAN	HU	2	IB	SURGICAL	DON’T KNOW YET	R	M	NEW	YES	NO	5	2	3	3	4	2			4	2	3	2	5	4	5
22	20	ITALIAN	HU	3	CLASSICAL	CLINICAL	YES NEURO	R	M	PASSIONATE / GIVE CONTRIBUTION / PART OF MB	YES	NO	5	4	2	1	1	1			4	5	5	5	5	5	5
23	23	ITALIAN	HU	2	LANGUAGE STUDIES	CLINICAL	NO NEURO	R	M	TO UNDERSTAND	NO	NO	1	1	1	3	2	1			3	3	3	3	4	2	2
24	21	ITALIAN	LA STATALE	3	CLASSICAL	SURGICAL	NEURO	R	M	PASSIONATE	NO	NO	2	4	1	1	1	1			3	4	3	3	5	5	5
25	20	ITALIAN	LA STATALE	3	CLASSICAL	SURGICAL	CARDIO	R	M	TO UNDERSTAND	NO	NO	2	1	1	5	1	3			4	2	4	1	5	3	5
26	22	ITALIAN	LA STATALE	3	SCIENTIFIC	SURGICAL	NEURO	R	A	TO UNDERSTAND	YES	NO	1	3	1	1	3	5	GTA	NO	5	5	5	5	5	4	5
27	19	ITALIAN	HU	1	SCIENTIFIC	SURGICAL	NEURO	R	NONE	PASSIONATE.	YES	NO	4	4	3	4	3	5	ACTION / RBG/ SHOOTING/ PUZZLES / MOBA	NO	5	5	3	4	5	2	5
28	20	ITALIAN	UNISR	2	SCIENTIFIC.	SURGICAL	NEURO	L	M / A	TO UNDERSTAND	NO	NO	2	4	2	1	2	1			5	3	2	3	5	5	4
29	24	ITALIAN	STATALE	5	CLASSICAL	SURGICAL	THORACO	R	M	NEW	YES	YES	2	1	1	3	3	1			4	3	4	4	4	2	4
30	19	ITALIAN	UNISR	2	SCIENTIFIC	SURGICAL	GYNO	R	NONE	PASSIONATE	NO	NO	4	2	1	3	4	3	GTA	NO	5	5	5	5	5	5	5
31	19	ITALIAN	UNISR	2	ITALIAN	SURGICAL	NEURO	R	M	PASSIONATE	NO	NO	4	5	5	2	1	1			5	5	2	5	5	3	4
32	19	GREEK	LA STATALE	2	SCIENTIFIC	SURGICAL	DON’T KNOW YET	L	NONE	TO UNDERSTAND	YES	NO	4	2	1	4	2	5	MULTIPLAYER ONLINE	YES	4	3	3	2	4	5	5
33	25	ISRAELI	HU	4	AMERICAN	SURGICAL	HEAD AND NECK	R	NONE	ALL	YES	YES	1	1	1	1	1	5	SOULS	NO	1	1	1	1	5	4	4
34	23	ISRAELI	HU	4	ISRAELI	SURGICAL	PLASTIC	R	NONE	TO PRACTICE MICROSUTURE	YES	NO	4	2	5	5	4	5	BATTLEFIELD / GTA / SINS	YES	5	1	1	1	5	5	5
35	21	ITALIAN	HU	3	SCIENTIFIC	SURGICAL	TRANSPLANT / ORTHO / PED	R	M	TO UNDERSTAND	YES	YES	5	3	1	3	5	2			5	1	1	3	5	5	5
36	20	ITALIAN	CATTOLICA	2	SCIENTIFIC	SURGICAL	ORTHO	R	NONE	TO UNDERSTAND /CONTRIBUTION / NEW	NO	NO	5	3	1	1	1	2			5	4	3	3	5	5	4
37	23	ITALIAN	HU	4	SCIENTIFIC	CLINICAL	YES NEURO	L	M	PASSIONATE	YES	NO	5	2	1	2	2	5	FIRST PERSON SHOOTERS	YES	4	5	3	5	5	4	5
38	21	ITALIAN	HU	4	SCIENTIFIC	CLINICAL	NO NEURO	R	M / A	PASSIONATE / TO UNDERSTAND / NEW	YES	YES	2	2	1	1	2	3	FIFA	NO	2	3	3	3	4	3	5
39	21	ITALIAN	HU	3	SCIENTIFIC	SURGICAL	ORTHO	R	NONE	NEW	YES	NO	1	3	3	3	2	1			5	3	1	1	5	2	5
40	19	ITALIAN	UNISR	2	SCIENTIFIC	SURGICAL	PLASTIC	R	M	TO UNDERSTAND	NO	NO	3	2	2	4	3	3		NO	3	3	4	4	5	4	5
41	21	ITALIAN	HU	4		SURGICAL	NEURO	R	M / A	PASSIONATE	YES	NO	2	5	4	4	3	2			4	3	4	3	5	4	5
42	21	ITALIAN	CATTOLICA	2	CLASSICAL	SURGICAL	NEURO	R	NONE	TO UNDERSTAND	NO	NO	2	3	2	1	3	3		NO	3	3	4	4	5	4	4
43	23	ITALIAN	LA STATALE	5	SCIENTIFIC	SURGICAL	GENERAL	R	A	UNDERSTAND	YES	YES	1	2	1	3	4	1			4	3	2	3	5	4	5
44	20	ITALIAN	CATTOLICA	2	SCIENTIFIC	SURGICAL	CARDIO	R	NONE	CONTRIBUTION	NO	NO	5	3	3	5	5	1			5	5	5	5	5	5	5
45	22	ICELANDIC	HU	2	ICELANDIC	SURGICAL	DON’T KNOW YET	R	NONE	UNDERSTAND	NO	NO	4	3	3	5	5	1			4	4	4	4	5	5	5
46	20	ITALIAN	CAMPUS BIOM	1	CLASSICAL	SURGICAL	NEURO	R	M / A	UNDERSTAND	YES	NO	2	3	4	2	2	1			5	5	5	4	5	5	5
47	23	ITALIAN	LA STATALE	4	SCIENTIFIC	SURGICAL	PED / OBGYN	R	M / A	UNDERSTAND	NO	NO	4	2	2	3	1	1			5	4	3	3	3	3	3
48	23	ITALIAN	LA STATALE	4	SCIENTIFIC	SURGICAL	NEURO	L	M	UNDERSTAND	YES	NO	1	2	1	1	2	4	SIMULATION / ADVENTURE	NO	4	3	4	3	5	3	4
49	20	GREEK / GERMAN	LA STATALE	2		SURGICAL	NEURO	L	NONE	PASSIONATE / PART OF MB	NO	NO	3	3	3	5	4	3			5	5	3	4	5	4	5
50	21	CHINEESE	HU	3	SCIENTIFIC	BOTH		R	M / A	ALL	NO	NO	3	3	2	3	3	3	RPG	YES	3	3	3	3	5	4	4
51	39	TURKISH	PAVIA	4		SURGICAL	NEURO	R	M	PASSIONATE	YES	YES	1	2	2	3	4	5	STRATEGY, RPG, F1	YES	4	3	3	3	4	5	4
52	20	ITALIAN	UNISR	2	CLASSICAL	SURGICAL	VASCULAR	R	M												5		3	3	5	4	5
53	19	ITALIAN	HU	1	CLASSICAL	SURGICAL	NEURO	R	M	PASSIONATE	NO	NO	3	2	1	1	2	1			5	4	1	2	5	3	3
54	20	DUTCH	LEIDEN	3	UWO	SURGICAL	OPTHALMO	R	M	PASSIONATE	YES	NO	4	2	1	3	2	3	FPS	YES	5	2	3	3	5	5	5
55	24	BRAZILIAN	PAVIA	3	BRAZIL	SURGICAL	NEURO	L	M / A	PASSIONATE / PART OF MB	NO	NO	1	1	1	1	1	1			5	4	3	3	5	3	5
56	21	DUTCH	LEIDEN	3	UWO	SURGICAL	DON’T KNOW YET	L	M		YES	NO	2	2	2	2	2	4	COD, FIFA, RPG	NO	5	4	4	4	5	5	5
57	23	ITALIAN	HU	6	IB	SURGICAL	GENERAL /ENT	R	M	NEW	YES	NO	5	2	2	3	2	1			4	1	1	1	5	5	5
58	21	ITALIAN	HU	2	SCIENTIFIC	SURGICAL	NEURO	R	M	PASSIONATE	YES	NO	4	4	1	2	2	3			5	5	5	4	5	4	5
59	23	ITALIAN	CATTOLICA	6	SCIENTIFIC	SURGICAL	NEURO	R	NONE	PASSIONATE	YES	YES	4	2	1	3	2	1			5	3	3	5	5	4	4
60	21	ITALIAN	PAVIA	3	CLASSICAL	SURGICAL	NEURO	R	NONE	ALL	NO	NO	2	3	3	4	2	1			3	5	3	5	5	2	5
61	21	ITALIAN / FRENCH / LUXEMBURG	HU	4	SCIENTIFIC	SURGICAL	PED / PLASTIC	R	M / A	NEW	YES	NO	2	4	1	4	3	2			5	2	2	2	4	5	5
62	19	ITALIAN	CAMPUS BIOM	1	CLASSICAL	SURGICAL	EMERGENCY / PLASTICS	R	NONE	UNDERSTAND / CONTRIBUTION	NO	NO	3	4	1	3	2	4	PS	NO	5	4	4	3	5	5	5
63	18	ITALIAN	HU	1	CLASSICAL	CLINICAL	NO NEURO	R	M / A	NEW	NO	NO	5	4	3	4	2	4	OPEN WORLD	NO	4	3	3	4	5	3	4
64	20	ITALIAN	HU	2	CLASSICAL	SURGICAL	CARDIO	R	M	UNDERSTAND	NO	NO	1	2	1	1	2	1			4	2	3	2	5	4	5
65	20	ITALIAN	HU	2	IB	CLINICAL	YES NEURO	R	NONE	PART OF MB	NO	YES	2	1	1	1	3	1			4	4	2	2	5	5	5
66	19	GREEK	HU	2	IB	SURGICAL	DON’T KNOW YET	L	M	PASSIONATE	NO	NO	2	3	1	5	1	4	ANY	NO	4	4	2	2	5	4	3
67	20	HUNGARIAN	HU	3	SCIENTIFIC	SURGICAL	CARDIO / PLASTIC	R	NONE	UNDERSTAND	YES	NO	4	1	1	4	3	2			4	3	3	3	5	4	5
68	22	ITALIAN	HU	4	SCIENTIFIC	CLINICAL	YES NEURO	R	M / A	NEW	YES	YES	2	1	1	4	4	4	ANY	YES	2	2	3	3	5	4	5
69	21	ITALIAN	UNISR	3	SCIENTIFIC	SURGICAL	DON’T KNOW YET	L	H	UNDERSTAND	NO	NO	2	2	1	3	2	2			4	4	4	4	4	4	4
70	21	ITALIAN	UNISR	3	SCIENTIFIC	SURGICAL	DON’T KNOW YET	R	M / A	UNDERSTAND	YES	NO	5	3	1	2	1	4	PS/ NINTENDO	NO	4	3	3	3	5	4	4
71	21	ITALIAN	UNISR	3	CLASSICAL	CLINICAL	NO NEURO	R	A	UNDERSTAND / PART OF MB	NO	NO	5	4	1	5	4	3	NINTENDO	NO	4	3	3	3	5	5	5
72	21	ITALIAN	UNISR	3	SCIENTIFIC	SURGICAL	DON’T KNOW YET	R	M / H	UNDERSTAND	NO	NO	5	2	1	4	4	2			4	3	3	2	5	4	4
73	21	ITALIAN	BRESCIA	3	SCIENTIFIC	SURGICAL	NEURO	L	A	PASSIONATE	NO	NO	1	2	1	4	1	3	SPORT	YES	5	5	1	5	5	4	5
74	21	ITALIAN	HU	4	CLASSICAL	SURGICAL	NEURO	R	M / A	PASSIONATE	YES	YES	4	4	1	1	1	1			5	5	1	5	5	4	5
75	21	ITALIAN	HU	3	SCIENTIFIC	SURGICAL	CARDIO / NEURO/ ER	R	H / A	PASSIONATE / UNDERSTAND / NEW	NO	NO	2	2	2	2	3	3			3	3	3	3	4	4	4
76	20	ITALIAN	HU	2	SCIENTIFIC	CLINICAL	YES NEURO	R	M / A	NEW	NO	NO	3	1	1	1	4	1			5	5	4	4	4	4	4
77	24	ITALIAN	HU	3	CLASSICAL	CLINICAL	NO NEURO	R	M	GIVE CONTRIBUTION	NO	YES	4	4	1	4	4	1			4	2	4	2	4	3	4
78	19	GREEK	HU	2	IB	SURGICAL	PLASTIC	R	M	UNDERSTAND	YES	NO	4	4	3	3	4	3	XBOX	NO	4	3	4	4	4	4	4
79	21	ITALIAN	HU	3	SCIENTIFIC	BOTH	NO NEURO	R	M	UNDERSTAND / NEW	YES	NO	4	5	3	3	2	1			4	2	2	2	5	3	4
80	28	ITALIAN	HU	3	CLASSICAL	CLINICAL	YES NEURO	R	NONE	PASSIONATE	YES	NO	4	2	1	5	1	5	RPG	NO	3	3	3	3	4	4	4
81	19	ITALIAN	HU	2	SCIENTIFIC	CLINICAL	YES NEURO	R	M	PASSIONATE	NO	NO	4	3	2	4	3	3	FIFA, SPORTS	NO	3	3	2	3	5	4	4
82	25	FRENCH / LIBANESE	HU	6	FRENCH	SURGICAL	NEURO	R	M	PASSIONATE	YES	NO	3	3	2	3	4	5	SPORTS / MULTIPLAYER	NO	4	3	3	4	5	4	3
83	20	ITALIAN	UNISR	2	SCIENTIFIC	SURGICAL	DON’T KNOW YET	R	M / A	UNDERSTAND	NO	NO	4	4	4	1	1	1			5	5	2	2	5	4	5
84	21	AMERICAN	HU	2	SCIENTIFIC	SURGICAL	NEURO	AMBI	NONE	PASSIONATE	YES	YES	5	5	5	5	5	5	COMPUTER / XBOX / GTA	YES	4	4	4	3	5	5	5
85	21	ITALIAN	UNISR	2	CLASSICAL	SURGICAL	CARDIO	R	M	PASSIONATE	YES	NO	2	4	3	4	4	2			5	5	5	5	4	4	5
86	19	ARGENTINIAN	HU	2	IB	SURGICAL	DON’T KNOW YET	R	M	CONTRIBUTION	NO	NO	2	3	2	4	3	1			4	4	2	3	5	3	3
87	21	ITALIAN	HU	3	CLASSICAL	SURGICAL	NEURO / CARDIO	R	NONE	UNDERSTAND	YES	YES	1	1	1	1	1	1			5	4	4	4	5	4	5
88	24	ITALIAN	HU	6	CLASSICAL	SURGICAL	NEURO	R	M	PASSIONATE	YES	YES	5	3	1	3	1	2			5	5	1	5	5	4	5
89	18	ITALIAN	HU	2	IB	SURGICAL	TRAUMA	R	A	UNDERSTAND	YES	NO	1	4	1	3	3	1			5	3	4	2	5	3	5
90	19	FRENCH	HU	2	IB	CLINICAL	YES NEURO	R	NONE	PASSIONATE	NO	NO	4	4	3	4	2	1			3	5	4	4	4	4	4
91	22	ITALIAN	HU	6	SCIENTIFIC	SURGICAL	VASCULAR	R	M		YES	YES	3	4	4	4	4	2			5	3	3	2	4	4	4
92	22	ITALIAN	LA STATALE	4	CLASSICAL	CLINICAL	YES NEURO	R	M	UNDERSTAND	NO	YES	5	2	2	1	4	1			3	3	4	2	3	3	3
93	21	ITALIAN	LA STATALE	4	CLASSICAL	SURGICAL	OPTHALMO	R	M	NEW	YES	YES	2	3	1	2	2	1			3	3	2	4	4	4	5
94	19	GREEK	HU	2	GREEK	SURGICAL	NEURO	R	NONE	UNDERSTAND	YES	NO	3	1	3	3	4	5	RPG, SHOOTING	NO	5	4	4	4	5	5	5
95	21	ITALIAN	HU	2	SCIENTIFIC	SURGICAL	DON’T KNOW YET	R	NONE	UNDERSTAND	NO	YES	1	1	1	5	4	4	ALL KINDS	NO	4	3	4	3	5	5	5
96	19	ITALIAN	HU	1	CLASSICAL	SURGICAL	PLASTIC	R	M	UNDERSTAND	YES	NO	4	2	1	3	1	5	SHOOTING	NO	4	3	3	3	4	3	4
97	20	ITALIAN	HU	3	SCIENTIFIC	SURGICAL	PLASTIC / NEURO	R	NONE	UNDERSTAND	YES	YES	1	1	1	3	2	4	COD / BATTLEFIELD / NBA2K	NO	5	5	1	3	5	4	5
98	21	AMERICAN	HU	2	AMERICAN	SURGCAL	NEURO / ORTHO / TRAUMA / OBGYN	R	M / A	UNDERSTAND / PART OF MB / NEW	NO	NO	5	4	4	5	5	2			4	4	3	3	5	2	2
99	19	ITALIAN	HU	3	IB	CLINICAL	YES NEURO	R	M / A	UNDERSTAND	NO	NO	4	1	1	1	1	1			3	3	1	1	4	1	3
100	19	ITALIAN	HU	2	SCIENTIFIC	SURGICAL	CARDIOTHORACO	R	M / A	UNDERSTAND / CONTRIBUTION	NO	NO	4	4	2	4	3	4	DRIVING / BATTLE ROYALE	NO	4	3	4	3	5	4	5
101	24	ITALIAN	UNISR	5	CLASSICAL	CLINICAL	YES NEURO	R	NONE	PASSIONATE / CONTRIBUTION	YES	YES	5	4	3	4	4	4	VR	YES	3	4	5	5	5	5	5
102	24	SOUTH AFRICAN	HU	2	ICB	SURGICAL	GENERAL	R	M	UNDERSTAND / NEW	YES	NO	5	5	5	2	3	1			4	3	4	4	5	5	5
103	20	DUTCH	HU	2	IB	SURGICAL	CARDIOTHORACO	R	H	NEW	NO	YES	4	4	2	2	5	1			3	3	1	3	5	5	5
104	24	ISRAELI	HU	3	AGRICULTURAL + PREMED	SURGICAL	ORTHO	R	NONE	NEW	YES	YES	3	3	3	4	2	4	ACTION	NO	4	4	3	4	5	4	4
105	18	INDIAN	CATTOLICA	2	SCIENTIFIC	SURGICAL	NEURO	R	M	PASSIONATE	YES	NO	3	5	5	4	2	3	VALORANT	NO	5	5	5	5	5	5	5
106	22	ITALIAN	LA STATALE	4	BIOMED	SURGICAL	GENERAL	R	NONE	PASSIONATE	YES	YES	4	1	1	1	2	4	MINECRAFT / GTA	YES	4	3	3	4	5	4	4
107	19	ITALIAN	HU	1	SOCIAL STUDIES	CLINICAL	YES NEURO	R	M / A	PASSIONATE	NO	NO	3	1	1	5	4	5	RPG	NO	2	4	4	2	5	2	4
108	24	ITALIAN	HU	5	IB	SURGIAL	GENERAL / ORTHO	R	M	NEW	YES	YES	2	4	3	5	5	3	COD / BURNOUT	NO	5	2	2	1	5	5	5
109	18	TURKISH	HU	1	IB	SURGICAL	NEURO	R	M / A	PASSIONATE	YES	NO	4	5	4	5	3	1			5	4	5	3	5	3	5
110	18	LEBANESE	HU	1	LEBANESE IB	SURGICAL	NEURO / PLASTIC	R	M / A	PASSIONATE / NEW/ PART OF MB	YES	NO	5	3	2	3	4	5	SIM RACING / SHOOTING	NO	5	4	2	4	5	5	5
111	19	ITALIAN	HU	1	CLASSICAL (MATH +)	CLINICAL	YES NEURO	R	M	PASSIONATE / UNDERSTAND /	NO	NO	1	4	2	3	4	1			4	5	3	4	5	4	5
112	22	ITALIAN	UNISR	4	SCIENTIFIC	SURGICAL	NEURO / GENERAL	R	M	PASSIONATE	YES	NO	5	3	1	4	4	5	ACTION	NO	5	3	4	4	5	3	5
113	22	ITALIAN	UNISR	4	CLASSICAL	SURGICAL	NEURO	R	NONE	PASSIONATE	YES	NO	5	4	3	3	2	4	PSP	YES	4	3	3	4	5	5	5
114	24	INDIAN	HU	6	IB	SURGICAL	NEURO	R	NONE	PASSIONATE	YES	NO	4	3	2	4	5	2			5	5	5	5	5	5	5
115	20	ITALIAN	HU	2	CLASSICAL	CLINICAL	NO NEURO	R	M / A	UNDERSTAND	NO	NO	1	1	1	2	1	2			3	3	4	3	5	3	5
116	22	ITALIAN	HU	4	SCIENTIFIC	SURGICAL	GENERAL / CARDIO / NEURO	R	M	PASSIONATE	NO	NO	3	5	2	4	5	5	RPG / SHOOTING / PUZZLES / PLATFORM	YES	5	3	3	3	5	3	4
117	21	ITALIAN	HU	3	IB	SURGICAL	GENERAL / NEURO	R	M	PART OF MB	YES	NO	1	1	1	1	1	4	FPS / FIFA	NO	3	3	1	4	5	4	5
118	20	ITALIAN	HU	2	SCIENTIFIC	SURGICAL	NEURO	R	NONE	PASSIONATE	YES	NO	1	2	1	2	1	4	ALL KINDS	NO	4	4	3	4	5	3	5
119	20	ITALIAN	HU	2	SCIENTIFIC	SURGICAL	NEURO	R	M / A	PASSIONATE	NO	NO	3	3	1	1	3	1			4	3	3	2	5	2	4
120	23	INDIAN	HU	6	IB	SURGICAL	OPTHALMO	R	M	NEW	YES	YES	5	5	1	2	4	2			4	1	2	1	3	5	4
121	19	ITALIAN	HU	3	SCIENTIFIC	SURGICAL	NEURO / CARDIOTHORACO	R	M / A	PASSIONATE	YES	YES	4	3	2	5	4	4	PvsP	NO	5	4	1	4	4	5	4
122	19	ITALIAN	HU	2	SCIENTIFIC	CLINICAL	YES NEURO	R	M	PASSIONATE	NO	NO	4	4	2	2	2	1			4	4	4	3	5	3	5
123	22	ROMANIAN	LA STATALE	4	SCIENTIFIC	SURGICAL	OB-GYN	R	M	NEW	YES	NO	1	2	1	2	1	5	ALL KIND / MMORPGs	NO	4	2	4	4	5	4	5
124	20	ITALIAN	HU	3	IB	CLINICAL	NO NEURO	R	M	TO UNDERSTAND	NO	YES	5	3	2	2	3	1			3	3	4	2	5	5	5
125	19	ITALIAN	HU	3	CLASSICAL (IB)	SURGICAL	NEURO	R	M	PASSIONATE / GIVE CONTRIBUTION / PART OF MB/ NEW	YES	NO	1	3	1	1	1	3		NO	4	5	1	4	5	3	4
126	20	SOUTH AFRICAN	HU	2	IB	SURGICAL	NEURO	L	NONE		YES	NO	5	5	5	4	4	5	FPS / F1 / MOTORSPORTS	NO	4	4	4	3	5	5	5
127	22	ITALIAN	HU	3	SCIENTIFIC	SURGCAL	PLASTIC	R	NONE	NEW	NO	YES	1	4	1	3	2	1			4	1	1	1	5	4	5
128	20	VENEZUELAN	HU	2	IB	BOTH	NEURO	R	M	PASSIONATE	YES	YES	4	2	2	3	3	4	FPS	NO	5	5	5	5	5	5	5
129	20	ITALIAN	HU	2	SCIENTIFIC	SURGICAL	DON’T KNOW YET	L	NONE	PASSIONATE / CONTRIBUTION / NEW	YES	NO	4	4	3	5	4	5	FPS / ROLEPLAY / TACTICS / SIMS	YES	3	3	3	3	5	5	5
130	21	ITALIAN	HU	3	LINGUISTIC	SURGICAL	PLASTIC / CARDIO	R	M / A	NEW	YES	YES	4	4	3	4	5	2	NA	NO	3	1	1	1	3	4	4
131	20	ITALIAN	HU	3	AMERICAN	SURGICAL	PEDIATRICS	R	M	NEW	YES	NO	2	2	1	1	1	1	NA	NA	4	2	2	3	5	4	5
132	NA	ITALIAN	BRESCIA	NA	NA	NA	NA	R	M	PASSIONATE	YES	YES	4	4	2	3	4	1	NA	NO	5	5	2	5	5	4	5
133	25	ITALIAN	HU	5	CLASSICAL	BOTH	YES NEURO // (PEDIATRICS)NEURO	R	M	PASSIONATETES	YES	YES	3	3	1	2	2	2	MARIO KART	NO	5	5	5	5	5	5	5
134	19	FRENCH	HU	3	SCIENTIFIC	SURGICAL	NEURO	R	NONE	PASSIONATE	NO	NO	2	1	1	1	2	3	FPS	NO	3	1	3	3	4	3	5
135	18	ITALIAN	HU	2	AMERICAN	CLINICAL	NEUROS YES	R	M	PASSIONATE	NO	YES	4	3	2	3	3	2	NA	NA	3	4	3	3	5	5	5
136	26	TURKISH	HU	5	NA	SURGICAL	GENERAL	R	NONE	UNDERSTAND / NEW	YES	YES	5	2	1	3	2	5	ALL OF THEM	NO	5	3	3	2	4	4	5
137	21	ITALIAN	HU	3	CLASSICAL	SURGICAL	NEURO / HAND	R	M / A	PASSIONATE	YES	NO	4	4	1	1	1	5	Action/ COD/ God of War	YES	5	5	3	3	5	3	4
138	21	ITALIAN	HU	3	SCIENTIFIC	CLINICA	NO NEURO	R	M	NEW	NO	NO	3	2	1	1	3	5	Assassin’s creed / Pokemon / detroit	YES	2	1	4	2	5	3	4
139	20	ITALIAN	BICOCCA	2	SCIENTIFIC	SURGICAL	NEURO / CARDIAC	R	M	PASSIONATE	NO	NO	3	5	4	2	2	1	NA	NA	5	1	1	4	5	5	5
140	20	ITALIAN	HU	2	IB	SURGICAL	NEURO	R	NONE	PASSIONATE	NO	NO	1	1	1	1	1	3	WII	YES	5	5	2	2	5	5	5
141	20	ITALIAN	HU	2	IB	SURGICAL	CARDIO	R	NONE	NEW	NO	NO	3	2	1	1	4	1	NA	NA	4	3	4	3	4	4	4
142	23	ITALIAN	LA STATALE	4	SOCIAL STUDIES	BOTH	NEUROSCIENCES / DON’T KNOW YET THE SURGICAL	R	M / A	PASSIONATE / UNDERSTAND / NEW	YES	NO	4	5	1	3	3	1	NA	NA	3	4	3	3	5	4	4
143	22	ITALIAN	LA STATALE	4	SCIENTIFIC	BOTH	NEUROSCIENCE / PEDIATRICS	R	M	TO UNDERSTAND / NEW	YES	YES	5	4	2	3	3	2	NA	NA	4	4	4	4	4	5	4

## Sheet: Analysis
Age	21.0142
Year	2	56
	3	39
	4	22
	5	7			POST 1	1	2
Orientamento	Surgical	98				2	5
	Clinical	21				3	25
	Both	6				4	58
Hand	R	127				5	52
	L	15			POST 2	1	11
Vision	M	53				2	13
	M/A	22				3	56
	H	3				4	31
	NONE	42				5	31
	M/A/H	1			POST 3	1	19
Surgical Intervention	Yes	79				2	23
	No	67				3	50
Suture Course	Yes	41				4	38
	No	105				5	13
Musical Instruments	1	25			POST 4	1	10
	2	25				2	26
	3	22				3	50
	4	41				4	37
	5	29				5	20
Drawing and Painting	1	27			POST 5	1	0
	2	33				2	0
	3	35				3	4
	4	35				4	26
	5	12				5	113
Sculpture	1	76			POST 6	1	1
	2	30				2	10
	3	23				3	28
	4	7				4	57
	5	6				5	47
Diy/Gardening	1	35			POST 7	1	0
	2	22				2	2
	3	39				3	9
	4	30				4	45
	5	16				5	87
Needlework	1	33
	2	38
	3	27
	4	33
	5	11
Videogames	1	52
	2	23
	3	19
	4	22
	5	26
Kinetic Sensors	Yes	19
	No	47

## Sheet: Data
Musical Instruments	Grade	#	Prevalence (%)	Median
	1	26	18.1818	3
	2	25	17.4825
	3	22	15.3846
	4	41	28.6713
	5	29	20.2797
Drawing and Painting	1	27	18.8811	3
	2	33	23.0769
	3	35	24.4755
	4	35	24.4755
	5	13	9.09091
Sculpture	1	77	53.8462	1
	2	30	20.979
	3	23	16.0839
	4	7	4.8951
	5	6	4.1958
Diy/Gardening	1	35	24.4755	3
	2	23	16.0839
	3	39	27.2727
	4	30	20.979
	5	16	11.1888
Needlework	1	34	23.7762	2.5
	2	38	26.5734
	3	27	18.8811
	4	33	23.0769
	5	11	7.69231
Videogames	1	53	37.0629	2
	2	23	16.0839
	3	19	13.2867
	4	22	15.3846
	5	26	18.1818
POST 1	1	2	1.40845	4
	2	5	3.52113
	3	25	17.6056
	4	58	40.8451
	5	52	36.6197
POST 2	1	11	7.74648	3
	2	13	9.15493
	3	56	39.4366
	4	31	21.831
	5	31	21.831
POST 3	1	19	13.2867	3
	2	23	16.0839
	3	50	34.965
	4	38	26.5734
	5	13	9.09091
POST 4	1	10	6.99301	3
	2	26	18.1818
	3	50	34.965
	4	37	25.8741
	5	20	13.986
POST 5	1	0	0	5
	2	0	0
	3	4	2.7972
	4	26	18.1818
	5	113	79.021
POST 6	1	1	0.699301	4
	2	10	6.99301
	3	28	19.5804
	4	57	39.8601
	5	47	32.8671
POST 7	1	0	0	5
	2	2	1.3986
	3	9	6.29371
	4	45	31.4685
	5	87	60.8392
